# Supplementary material for: Insights into the Predictors of Attitude toward Entomophagy: The Potential Role of Health Literacy: A Cross-Sectional Study Conducted in a Sample of Students of the University of Florence
Source: Int J Environ Res Public Health. 2021 May 17;18(10):5306. doi: 10.3390/ijerph18105306 (PMC8156530; doi:10.3390/ijerph18105306)
Supplement: Supplementary file 1 [file ijerph-18-05306-s001.zip]

Archive with 1 entries (1 files):
- ijerph-1159378-supplementary.pdf
